# Supplementary material for: Exploring the usability of an internet-based intervention and its providing eHealth platform in an eye-tracking study
Source: J Ambient Intell Humaniz Comput. 2023 May 18;14(7):9621–36. doi: 10.1007/s12652-023-04635-4 (PMC10195654; doi:10.1007/s12652-023-04635-4)
Supplement: Supplementary file 1 — Supplementary file1 (XLSX 10 KB) [file 12652_2023_4635_MOESM1_ESM.xlsx]

## Sheet: Sheet1
	The app works with no problems (errors, crashes)	The app is easy to navigate through	The app is easy to learn	The app is easy to use	Settings such as colors, brightness... can be adjusted	The app is interesting and encourages repeated use	The app is fun to use	The app has interactive tools such as input boxes, checkboxes...etc.	The app uses elements typical of the game, such as rewards, points, badges, etc	Evidence-based measures are provided to achieve the purpose of the app	The information is presented in clear and understandable language	The content is complete, but not excessive or irrelevant	The aim and purpose of the app are clear	The order of the elements (functions, images, exercises, etc.) makes sense	The visual design of the app is appealing (colors, images, fonts, etc.)	The quality of the graphics is good	The app is well structured	The size of the elements is appropriate and can be changed if necessary
P1	Strongly agree	Agree	Strongly agree	Strongly agree	Strongly agree	Strongly agree	Agree	Agree	Agree	Agree	Strongly agree	Agree	Strongly agree	Strongly agree	Strongly agree	Strongly agree	Strongly agree	Strongly agree
P2	Agree	Agree	Agree	Strongly disagree	Neutral	Neutral	Strongly disagree	Agree	Disagree	Neutral	Agree	Neutral	Disagree	Neutral	Agree	Agree	Neutral	Disagree
P3	Strongly disagree	Agree	Strongly agree	Strongly agree	Neutral	Disagree	Neutral	Agree	Disagree	Neutral	Agree	Neutral	Agree	Agree	Agree	Neutral	Agree	Neutral
P4	Disagree	Agree	Strongly agree	Agree	Neutral	Agree	Agree	Agree	Neutral	Neutral	Strongly agree	Disagree	Strongly agree	Strongly agree	Agree	Agree	Agree	Agree
P5	Agree	Strongly agree	Strongly agree	Strongly agree	Neutral	Agree	Neutral	Agree	Strongly disagree	Agree	Strongly agree	Agree	Strongly agree	Strongly agree	Strongly agree	Agree	Strongly agree	Strongly agree
P6	Neutral	Agree	Strongly agree	Agree	Neutral	Agree	Agree	Strongly agree	Disagree	Neutral	Agree	Agree	Agree	Agree	Strongly agree	Strongly agree	Agree	Agree
P7	Agree	Neutral	Agree	Agree	Disagree	Neutral	Neutral	Strongly agree	Disagree	Neutral	Agree	Neutral	Strongly agree	Agree	Agree	Neutral	Agree	Disagree
P8	Disagree	Agree	Agree	Agree	Strongly disagree	Disagree	Neutral	Strongly agree	Strongly disagree	Strongly agree	Neutral	Agree	Strongly agree	Strongly agree	Disagree	Disagree	Neutral	Neutral
P9	Neutral	Agree	Agree	Agree	Disagree	Neutral	Neutral	Neutral	Agree	Agree	Agree	Agree	Agree	Agree	Agree	Agree	Agree	Neutral
P10	Agree	Strongly agree	Agree	Agree	Strongly disagree	Neutral	Neutral	Agree	Strongly disagree	Disagree	Agree	Neutral	Agree	Neutral	Neutral	Neutral	Agree	Neutral
