# Supplementary material for: Exploring the usability of an internet-based intervention and its providing eHealth platform in an eye-tracking study
Source: J Ambient Intell Humaniz Comput. 2023 May 18;14(7):9621–36. doi: 10.1007/s12652-023-04635-4 (PMC10195654; doi:10.1007/s12652-023-04635-4)
Supplement: Supplementary file 2 — Supplementary file2 (CSV 1 KB) [file 12652_2023_4635_MOESM2_ESM.csv]

	Total fixations duration										Average fixations durations
	AOI1	AOI2	AOI3	AOI4	AOI5	AOI6	AOI7	AOI8	Sum		AOI1	AOI2	AOI3	AOI4	AOI5	AOI6	AOI7	AOI8
P1	5106	-	9537	6882	6064	2634	1770	9622	41615		160	-	191	215	168	175	161	185
P2	10150	-	152033	161035	85483	-	-	47078	455779		207	-	262	280	234	-	-	254
P3	-	10983	17514	-	25289	-	-	5907	59693		-	203	177	-	195	-	-	174
P4	20641	32881	37126	29779	19526	6070	1955	12385	160363		193	181	182	197	184	196	196	194
P5	1676	11024	20936	34481	36655	14795	-	31366	150933		210	235	192	297	211	192	-	192
P6	67758	26088	69385	123754	67372	142527	-	46143	543027		234	214	212	248	251	311	-	204
P7	67396	-	20980	-	37177	22891	-	3041	151485		215	-	216	-	326	276	-	169
P8	77961	80784	36016	22335	42104	16134	-	-	275334		226	232	211	279	271	265	-	-
P9	119404	19636	131827	160605	107051	-	5864	28930	573317		239	234	264	258	235	-	202	241
P10	159431	93361	161724	80546	135547	100116	-	77378	808103		254	254	249	278	240	330	-	266
Sum	529523	274757	657078	619417	562268	305167	9589	261850
