# Supplementary material for: Exploring the usability of an internet-based intervention and its providing eHealth platform in an eye-tracking study
Source: J Ambient Intell Humaniz Comput. 2023 May 18;14(7):9621–36. doi: 10.1007/s12652-023-04635-4 (PMC10195654; doi:10.1007/s12652-023-04635-4)
Supplement: Supplementary file 3 — Supplementary file3 (CSV 2 KB) [file 12652_2023_4635_MOESM3_ESM.csv]

Summary of the answers
In the beginning, first 10 seconds i dont know whats my job is
The loading times are long
I think the only problem I have faced is that it takes along time during typing.
Also the text in the popup was not in English while the rest of the app was.
Maybe a thinner font or more space between boxes would be better.
It was easy to go through the module
When not filling out the textboxes a modal alert appeared. Even when saying that I want to continue with empty textboxes, I get navigated to the top of the page. Then I have to scroll down to the end (without filling anything out) and when I eventually click on continue again and only then it takes me to the actual next page. So that seems a bit buggy.
The app is a bit slow and should run better
Language settings were not always consistant, changing the language settings, didn't apply to everything, warning were shown in German after changing the language into English
Very slow in this test scenario
Adding game elements could make using the app more fun
The pictures used to show the information (boxes) are other taking the information that is provided. The lecture field is taking just a small size of the whole browser. The text information is on some parts to long (shorter summary).
The app is easy to use
The spelling mistakes were really irritating. I found the text hard to read. I also found it irritating that the pictures of the people were so large even though they were not the most important content. And the font and space between the headlines were irritating. And lastly the text was not always in line with the graphics
The App is very slow
