# Supplementary material for: Exploring the usability of an internet-based intervention and its providing eHealth platform in an eye-tracking study
Source: J Ambient Intell Humaniz Comput. 2023 May 18;14(7):9621–36. doi: 10.1007/s12652-023-04635-4 (PMC10195654; doi:10.1007/s12652-023-04635-4)
Supplement: Supplementary file 4 — Supplementary file4 (XLSX 9 KB) [file 12652_2023_4635_MOESM4_ESM.xlsx]

## Sheet: Sheet1
	Q1	Q2	Q3	Q4	Q5	Q6	Q7	Q8	Q9	Q10
P1	3	4	4	5	4	1	5	4	3	1
P2	1	2	4	1	3	4	4	5	3	1
P3	2	2	4	1	4	3	4	4	4	2
P4	4	2	4	1	4	3	5	3	4	1
P5	4	1	5	1	4	1	5	1	5	1
P6	4	2	4	5	3	5	4	2	5	1
P7	3	3	4	2	4	2	4	2	4	2
P8	4	3	4	5	4	3	4	4	4	5
P9	2	1	4	5	4	4	5	4	4	5
P10	3	3	4	2	3	3	4	2	2	2
