# Supplementary material for: Exploring the usability of an internet-based intervention and its providing eHealth platform in an eye-tracking study
Source: J Ambient Intell Humaniz Comput. 2023 May 18;14(7):9621–36. doi: 10.1007/s12652-023-04635-4 (PMC10195654; doi:10.1007/s12652-023-04635-4)
Supplement: Supplementary file 5 — Supplementary file5 (PY 1 KB) [file 12652_2023_4635_MOESM5_ESM.py]

import pandas as pd
import math

# Load the CSV file into a Pandas DataFrame
df = pd.read_csv('input.csv')

# Calculate the number of fixations
num_fixations = len(df)

# Calculate the sum of fixation durations
sum_durations = df['duration'].sum()
# Round the sum of duration to the nearest integer
sum_durations = round(sum_durations)

# Calculate the average fixation duration
avg_duration = df['duration'].mean()
# Round the average duration to the nearest integer
avg_duration = round(avg_duration)

# Print the results
print(f"Number of fixations: {num_fixations}")
print(f"Sum of fixation durations: {sum_durations}")
print(f"Average fixation duration: {avg_duration}")
