# Supplementary material for: Exploring the usability of an internet-based intervention and its providing eHealth platform in an eye-tracking study
Source: J Ambient Intell Humaniz Comput. 2023 May 18;14(7):9621–36. doi: 10.1007/s12652-023-04635-4 (PMC10195654; doi:10.1007/s12652-023-04635-4)
Supplement: Supplementary file 6 — Supplementary file6 (PY 1 KB) [file 12652_2023_4635_MOESM6_ESM.py]

import pandas as pd
import math

# define a list of filenames to process
filenames = ['input.csv']

path = ""

# loop over the filenames and process each file
for filename in filenames:
    # read the file into a DataFrame
    df = pd.read_csv(path + filename)
    
    # calculate the number of fixations
    num_fixations = len(df)
    
    # calculate the total sum of fixation durations
    sum_durations = df['duration'].sum()
    # Round the sum of duration to the nearest integer
    sum_durations = round(sum_durations)
    
    # Calculate the average fixation duration
    avg_duration = df['duration'].mean()
    # Round the average duration to the nearest integer
    avg_duration = round(avg_duration)
    
    # print the results
    print(f"File: {filename}")
    print(f"Number of fixations: {num_fixations}")
    print(f"Total duration: {sum_durations}")
    print(f"Average duration: {avg_duration}")
    print("--------------------")
