# Supplementary material for: Exploring the usability of an internet-based intervention and its providing eHealth platform in an eye-tracking study
Source: J Ambient Intell Humaniz Comput. 2023 May 18;14(7):9621–36. doi: 10.1007/s12652-023-04635-4 (PMC10195654; doi:10.1007/s12652-023-04635-4)
Supplement: Supplementary file 7 — Supplementary file7 (TXT 3 KB) [file 12652_2023_4635_MOESM7_ESM.txt]

import pandas as pd
import numpy as np
import os
from sklearn.manifold import MDS
from sklearn.cluster import AgglomerativeClustering
import matplotlib.pyplot as plt


def analyze_participant(participant_id):

    directory_path = r"path" + str(participant_id)
    file_names = [f"AOI_{i}.csv" for i in range(1, 5)]
    
    all_data = []
    for file_name in file_names:
        file_path = os.path.join(directory_path, file_name)
        try:
            df = pd.read_csv(file_path)
        except FileNotFoundError:
            print(f"File {file_path} not found. Skipping...")
            continue
        all_data.append(df)
    df = pd.concat(all_data)

    # calculate fixations and their duration
    fixations = []
    fixation_start = 0
    for index, row in df.iterrows():
        if row['duration'] == 1:
            fixation_start = row['timestamp']
        elif row['duration'] == 0:
            fixation_end = row['timestamp']
            duration = fixation_end - fixation_start
            fixations.append(duration)
    if len(fixations) == 0:
        num_fixations = 0
        total_duration = 0
        avg_duration = 0
    else:
        num_fixations = len(fixations)
        total_duration = sum(fixations)
        avg_duration = total_duration / num_fixations
        avg_duration = round(avg_duration)

    # perform scanpath analysis on all participants
    X = df[['norm_pos_x', 'norm_pos_y']].values
    dissimilarities = np.zeros((X.shape[0], X.shape[0]))
    for i in range(X.shape[0]):
        for j in range(i + 1, X.shape[0]):
            dissimilarities[i, j] = np.sqrt(np.sum((X[i, :] - X[j, :]) ** 2))
            dissimilarities[j, i] = dissimilarities[i, j]

    embedding = MDS(n_components=2, dissimilarity='precomputed')
    X_transformed = embedding.fit_transform(dissimilarities)

    clustering = AgglomerativeClustering(n_clusters=4, linkage='ward')
    clustering.fit(X_transformed)

    # plot clusters of similar scanpaths
    plt.figure(figsize=(10, 7))
    plt.scatter(X_transformed[:, 0], X_transformed[:, 1], c=clustering.labels_, cmap='rainbow')
    plt.title('Two−dimensional projection of a multi−dimensional analysis of participants\' scanpaths ')
    plt.xlabel('dimension 1')
    plt.ylabel('dimension 2')
    plt.show()
