# Supplementary material for: Exploring the usability of an internet-based intervention and its providing eHealth platform in an eye-tracking study
Source: J Ambient Intell Humaniz Comput. 2023 May 18;14(7):9621–36. doi: 10.1007/s12652-023-04635-4 (PMC10195654; doi:10.1007/s12652-023-04635-4)
Supplement: Supplementary file 8 — Supplementary file8 (PY 3 KB) [file 12652_2023_4635_MOESM8_ESM.py]

def analyze_participant(participant_id):

    directory_path = f""
    file_names = ["AOI_1.csv", "AOI_2.csv", "AOI_3.csv", "AOI_4.csv", "AOI_5.csv"]

    all_data = []
    for file_name in file_names:
        file_path = os.path.join(directory_path, file_name)
        if not os.path.exists(file_path):
            continue
        df = pd.read_csv(file_path)
        if "bold" in file_name:
            df["text_type"] = "bold_italic"
        elif "red" in file_name:
            df["background_color"] = "red"
        elif "white" in file_name:
            df["background_color"] = "white"
        elif "blue" in file_name:
            df["background_color"] = "blue"
        elif "person" in file_name:
            df["text_type"] = "under_picture"
        all_data.append(df)

    if not all_data:
        print(f"No data found for participant {participant_id}")
        return

    df = pd.concat(all_data)

    # calculate fixations and their duration
    fixations = []
    fixation_start = 0
    for index, row in df.iterrows():
        if row['duration'] == 1:
            fixation_start = row['timestamp']
        elif row['duration'] == 0:
            fixation_end = row['timestamp']
            duration = fixation_end - fixation_start
            fixations.append(duration)
    if len(fixations) == 0:
        num_fixations = 0
        total_duration = 0
        avg_duration = 0
    else:
        num_fixations = len(fixations)
        total_duration = sum(fixations)
        avg_duration = total_duration / num_fixations
        avg_duration = round(avg_duration)

    # perform scanpath analysis on all participants
    X = df[['norm_pos_x', 'norm_pos_y']].values
    dissimilarities = np.zeros((X.shape[0], X.shape[0]))
    for i in range(X.shape[0]):
        for j in range(i + 1, X.shape[0]):
            dissimilarities[i, j] = np.sqrt(np.sum((X[i, :] - X[j, :]) ** 2))
            dissimilarities[j, i] = dissimilarities[i, j]

    embedding = MDS(n_components=2, dissimilarity='precomputed')
    X_transformed = embedding.fit_transform(dissimilarities)

    # average X values for each background color
    colors = df["background_color"].unique()
    x_averages = []
    y_averages = []
    for color in colors:
        color_mask = df["background_color"] == color
        color_data = X_transformed[color_mask]
        x_average = np.average(color_data[:, 0])
        y_average = np.average(color_data[:, 1])
        x_averages.append(x_average)
        y_averages.append(y_average)

    # plot clusters of similar scanpaths
    plt.figure(figsize=(10, 7))
    plt.scatter(X_transformed[:, 0], X_transformed[:, 1], c=df["background_color"].astype("category").cat.codes, cmap='rainbow')
    plt.scatter(x_averages, y_averages)
